# Supplementary material for: Engineering Resistance against Sclerotinia sclerotiorum Using a Truncated NLR (TNx) and a Defense-Priming Gene
Source: Plants (Basel). 2022 Dec 13;11(24):3483. doi: 10.3390/plants11243483 (PMC9786959; doi:10.3390/plants11243483)
Supplement: Supplementary file 1 [file plants-11-03483-s001.zip]

Archive with 1 entries (1 files):
- plants-2026940-Supplementary Materials.pdf
